# Supplementary material for: Comparative transcriptomic analyses of citrus cold-resistant vs. sensitive rootstocks might suggest a relevant role of ABA signaling in triggering cold scion adaption
Source: BMC Plant Biol. 2022 Apr 22;22:209. doi: 10.1186/s12870-022-03578-w (PMC9027863; doi:10.1186/s12870-022-03578-w)
Supplement: Supplementary file 2 — Additional file 2:Additional Table 1. Most represented KEGG pathways. KEGG is developed by Kanehisa Laboratories from https://www.kegg.jp/kegg/. [file 12870_2022_3578_MOESM2_ESM.xlsx]

## Sheet: Hoja1
Additional Table 1. Most represented KEGG pathways. KEGG is developed by Kanehisa Laboratories from https://www.kegg.jp/kegg/
KEGG PATHWAY		Loci Number
Carbohydrate metabolism	Starch and sucrose metabolism	72
	Glycolysis / Gluconeogenesis	69
	Amino sugar and nucleotide sugar metabolism	69
	Glutathione metabolism	60
	Pyruvate metabolism	39
	Fructose and mannose metabolism	37
	Galactose metabolism	35
	Glyoxylate and dicarboxylate metabolism	33
	Pentose and glucuronate interconversions	32
	Citrate cycle (TCA cycle)	30
	Ascorbate and aldarate metabolism	30
	Pentose phosphate pathway	28
	Inositol phosphate metabolism	18
	Propanoate metabolism	15
	Butanoate metabolism	5
	TOTAL	572
Environmental Adaptation	Plant hormone signal transduction	223
	Circadian rhythm	40
	TOTAL	263
Lipid metabolism	Glycerophospholipid metabolism	52
	Fatty acid degradation	29
	Glycerolipid metabolism	28
	alpha-Linolenic acid metabolism	23
	Steroid biosynthesis	21
	Fatty acid biosynthesis	21
	Ether lipid metabolism	16
	Cutin, suberine and wax biosynthesis	11
	Arachidonic acid metabolism	10
	Linoleic acid metabolism	9
	Biosynthesis of unsaturated fatty acids	7
	Synthesis and degradation of ketone bodies	2
	Sphingolipid metabolism	1
	TOTAL	230
Biosynthesis of other secondary metabolites	Phenylpropanoid biosynthesis	122
	Flavonoid biosynthesis	40
	Carotenoid biosynthesis	36
	Isoquinoline alkaloid biosynthesis	13
	Flavone and Flavonol biosynthesis	3
	Anthocyanin biosynthesis	2
	TOTAL	216
Amino acid metabolism	Cysteine and methionine metabolism	51
	Arginine and Proline metabolism	35
	Phenylalanine tyrosine and tryptophan biosynthesis	32
	Glycine, serine and threonine metabolism	28
	Valine, leucine and isoleucine degradation	27
	Alanine, aspartate and glutamate metabolism	23
	Alanine aspartate and glutamate metabolism	12
	Lysine degradation	12
	TOTAL	129
